# Supplementary material for: Genome-wide identification and transcript analysis of TCP transcription factors in grapevine
Source: BMC Genomics. 2019 Oct 29;20:786. doi: 10.1186/s12864-019-6159-2 (PMC6819353; doi:10.1186/s12864-019-6159-2)
Supplement: Supplementary file 2 — Additional file 2: Table S1. The primers sequences of VvTCP genes for qRT-PCR and gene cloning. [file 12864_2019_6159_MOESM2_ESM.xlsx]

## Sheet: Sheet1
Table S6. The primers sequences of VvTCP genes for qRT-PCR and gene cloning
Gene name	Gene ID	Forward primer sequences (5'-3')	Reverse primer sequences (5'-3')	Used
VvTCP2	VIT_01s0026g0220.t01	GAGAAAATGGAATCCGCCGC	CGTCGGACTTGTGGCCTAAT	qRT-PCR
VvTCP3	VIT_02s0025g0459.t01	ACGCTGAGCAGGCTATCATC	CAAGACCCGACGACACTGAA	qRT-PCR
VvTCP4	VIT_08s0040g0160.t01	CGCCCGAATCTTCCAACTCA	TAGTGAACATCCCCGTTGGC	qRT-PCR
VvTCP6	VIT_10s0003g0391.t01	TCAGTTCAGCACAACCCCAG	TGCAGCTCCGGATGATGATC	qRT-PCR
VvTCP7	VIT_10s0042g0017.t01	CCAAAGATGAGGTGGTCGCT	AATTCCCAACTCTAGCCGCC	qRT-PCR
VvTCP9	VIT_12s0035g0069.t01	CCTCACACCGCTATGCTAGG	GGCCTCGGATGCAGTAGTAG	qRT-PCR
VvTCP11	VIT_14s0068g0033.t01	CAGTGTTGTACCCCTGCCAT	TGCAAGGGTCTCACAGGTTG	qRT-PCR
VvTCP12	VIT_14s0068g0169.t01	ACCAAGGTTGAAGGCAGAGG	AAGTTCCCTGTTGCGACACA	qRT-PCR
VvTCP13	VIT_15s0048g0115.t01	CACAAGAACAACCAGTGGCG	TCAGTTGGAAGATTCGGGCC	qRT-PCR
VvTCP16	VIT_17s0000g0602.t01	CAAGCATGTCCGTCCCATCT	GTTGCGACAAATCCTGCTCC	qRT-PCR
VvTCP17	VIT_18s0117g0030.t01	GGGCCTCAAGATCACGAACA	CACCCCACCCGAGAAATTCA	qRT-PCR
VvTCP18	VIT_19s0014g0168.t01	CCGTCGATTGGCTCATCAAG	TTAGGATTGGGGTTGGGGTC	qRT-PCR
VvActin	AB073011	TCACCACTACTGCTGAACGG	ATTCCTGCAGCTTCCATCCC	qRT-PCR
VvTCP2	VIT_01s0026g0220.t01	aagcttctgcaggggcccgggATGGAGGGAGAAAATGGAATCC	catggtaccggatccactagtGCTAGTTGTATCATGTCTATGGTCTCC	Gene Cloning and Vector Construction
VvTCP3	VIT_02s0025g0459.t01	aagcttctgcaggggcccgggATGGCGTCGTTGCAGGAA	catggtaccggatccactagtTAATACTATGAAATAGACAGAAAAAATGGG	Gene Cloning and Vector Construction
VvTCP18	VIT_19s0014g0168.t01	aagcttctgcaggggcccgggATGGGAGAGACTCACCAGCAAC	catggtaccggatccactagtATGGCGAGAATCGGAGGAA	Gene Cloning and Vector Construction
