# Supplementary material for: Genome-wide identification and transcript analysis of TCP transcription factors in grapevine
Source: BMC Genomics. 2019 Oct 29;20:786. doi: 10.1186/s12864-019-6159-2 (PMC6819353; doi:10.1186/s12864-019-6159-2)
Supplement: Supplementary file 3 — Additional file 3: Table S2. The synteny regions amony grapevine, Arabidopsis and tomato TCP genes. [file 12864_2019_6159_MOESM3_ESM.xlsx]

## Sheet: Sheet1
Table S1. The synteny regions amony grapevine, Arabidopsis and tomato TCP genes
Numble	Segment1	Chrom	Chr srart	Chr end	Segment2
1	VvTCP1	Chr1	2574244	2575738	VvTCP10	chr14 ( 5`- 22124290 .. 22125983 -3` )
					VvTCP15	chr17 ( 5`- 4343550 .. 4345620 -3` )
					SlTCP8	ch06 ( 5`- 39396681 .. 39398027 -3` )
					SlTCP25	ch05 ( 5`- 4125179 .. 4126240 -3` )
					SlTCP22	ch04 ( 5`- 688425 .. 687298 -3` )
					SLTCP9	ch03 ( 5`- 62381914 .. 62383042 -3` )
2	VvTCP2	Chr1	11610314	11611375	VvTCP16	chr17 ( 5`- 6590555 .. 6588505 -3` )
					AtTCP15	Chr1 ( 5`- 26216224 .. 26217851 -3` )
					SlTCP17	ch06 ( 5`- 39922157 .. 39923601 -3` )
					SlTCP23	ch05 ( 5`- 2000616 .. 1999465 -3` )
					SlTCP16	ch03 ( 5`- 59855716 .. 59857027 -3` )
3	VvTCP3	Chr2	4140127	4141512	VvTCP13	chr15 ( 5`- 15268031 .. 15269562 -3` )
					AtTCP19	Chr5 ( 5`- 21094547 .. 21095848 -3` )
					AtTCP9	Chr2 ( 5`- 18820242 .. 18821889 -3` )
					SlTCP20	ch08 ( 5`- 60651002 .. 60652114 -3` )
4	VvTCP4	Chr8	12723686	12724300
5	VvTCP5	Chr10	2112286	2113434	VvTCP8	chr12 ( 5`- 3281712 .. 3282899 -3` )
					VvTCP18	chr19 ( 5`- 1805657 .. 1806793 -3` )
					SlTCP3	ch12 ( 5`- 4951524 .. 4950340 -3` )
					SlTCP30	ch10 ( 5`- 2855509 .. 2857257 -3` )
					SlTCP10	ch07 ( 5`- 59175824 .. 59176601 -3` )
					SlTCP2	ch07 ( 5`- 62593583 .. 62594785 -3` )
					SlTCP1	ch02 ( 5`- 36823838 .. 36822303 -3` )
6	VvTCP6	Chr10	6666048	6667382
					SlTCP29	ch08 ( 5`- 39571651 .. 39566849 -3` )
7	VvTCP7	Chr10	12942744	12943511
					AtTCP21	Chr5 ( 5`- 2680744 .. 2681813 -3`
					AtTCP7	Chr5 ( 5`- 7842971 .. 7844275 -3` )
8	VvTCP8	Chr12	3281712	3282899	VvTCP5	chr10 ( 5`- 2113434 .. 2112286 -3` )
					VvTCP18	chr19 ( 5`- 1805657 .. 1806793 -3` )
					SlTCP3	ch12 ( 5`- 4951524 .. 4950340 -3` )
					SlTCP30	ch10 ( 5`- 2855509 .. 2857257 -3` )
					SlTCP2	ch07 ( 5`- 62593583 .. 62594785 -3` )
					SlTCP10	ch07 ( 5`- 59175824 .. 59176601 -3` )
					SlTCP1	ch02 ( 5`- 36823838 .. 36822303 -3` )
9	VvTCP9	Chr12	20150532	20151914
					SlTCP11	ch01 ( 5`- 84066089 .. 84064670 -3` )
10	VvTCP10	Chr14	22124744	22125983	VvTCP1	chr1 ( 5`- 2575738 .. 2574244 -3` )
					VvTCP15	chr17 ( 5`- 4343550 .. 4345620 -3` )
					SlTCP25	ch05 ( 5`- 4125179 .. 4126240 -3` )
					SlTCP22	ch04 ( 5`- 688425 .. 687298 -3` )
					SLTCP9	ch03 ( 5`- 62381914 .. 62383042 -3` )
					SlTCP26	ch03 ( 5`- 15327672 .. 15326821 -3` )
					SlTCP7	ch02 ( 5`- 46105156 .. 46104349 -3` )
11	VvTCP11	Chr14	24046932	24047981
12	VvTCP12	Chr14	25396768	25397658
13	VvTCP13	Chr15	15268480	15269562	VvTCP3	chr2 ( 5`- 4139671 .. 4141512 -3` )
					AtTCP9	Chr2 ( 5`- 18820242 .. 18821889 -3` )
					SlTCP20	ch08 ( 5`- 60651002 .. 60652114 -3` )
14	VvTCP14	Chr16	15211547	15212056
15	VvTCP15	Chr17	4344260	4345620	VvTCP1	chr1 ( 5`- 2575738 .. 2574244 -3` )
					VvTCP10	chr14 ( 5`- 22124290 .. 22125983 -3` )
					SlTCP8	ch06 ( 5`- 39396681 .. 39398027 -3` )
					SlTCP25	ch05 ( 5`- 4125179 .. 4126240 -3` )
					SlTCP22	ch04 ( 5`- 688425 .. 687298 -3` )
					SlTCP9	ch03 ( 5`- 62381914 .. 62383042 -3` )
					SlTCP7	ch02 ( 5`- 46105156 .. 46104349 -3` )
16	VvTCP16	Chr17	6588791	6589900	VvTCP2	chr17 ( 5`- 6590555 .. 6588505 -3` )
					AtTCP14	Chr3 ( 5`- 17558849 .. 17560767 -3` )
					AtTCP15	Chr1 ( 5`- 26216224 .. 26217851 -3` )
					SlTCP17	ch06 ( 5`- 39922157 .. 39923601 -3` )
					SlTCP23	ch05 ( 5`- 2000616 .. 1999465 -3` )
					SlTCP16	ch03 ( 5`- 59855716 .. 59857027 -3` )
17	VvTCP17	Chr18	23608849	23609916
18	VvTCP18	Chr19	1805797	1806993	VvTCP5	chr10 ( 5`- 2113434 .. 2112286 -3` )
					VvTCP8	chr12 ( 5`- 3281712 .. 3282899 -3` )
					SlTCP3	ch12 ( 5`- 4951524 .. 4950340 -3` )
					SlTCP2	ch07 ( 5`- 62593583 .. 62594785 -3` )
					SlTCP1	ch02 ( 5`- 36823838 .. 36822303 -3` )
