# Supplementary material for: Genome-wide identification and transcript analysis of TCP transcription factors in grapevine
Source: BMC Genomics. 2019 Oct 29;20:786. doi: 10.1186/s12864-019-6159-2 (PMC6819353; doi:10.1186/s12864-019-6159-2)
Supplement: Supplementary file 4 — Additional file 4: Table S3. Promoter analysis of the grapevineTCP gene family. [file 12864_2019_6159_MOESM4_ESM.xlsx]

## Sheet: Sheet1
Table S2.	Promoter analysis of the grapevine TCP gene family.
Element	Function			Gene name
		VvTCP1	VvTCP2	VvTCP3	VvTCP4	VvTCP5	VvTCP6	VvTCP7	VvTCP8	VvTCP9	VvTCP10	VvTCP11	VvTCP12	VvTCP13	VvTCP14	VvTCP15	VvTCP16	VvTCP17	VvTCP18
3-AF1 binding site	light responsive element				1							1		1
3-AF3 binding site	part of a conserved DNA module array (CMA3)									1
4cl-CMA2b	light responsive element					1
5UTR Py-rich stretch	cis-acting element conferring high transcription levels	5	1	5	1					4	18	1	5	3		24	6	1	8
A-box	cis-acting regulatory element	1										1
AAGAA-motif		2	1	3	1		2	1		5			2	3		2	4	3	1
ABRE	cis-acting element involved in the abscisic acid responsiveness	1	1	6		1		2	1		1	2	2	1	1	3	3
AC-I		1			3	1													1
AC-II		1	1												1				2
ACA-motif	part of gapA in (gapA-CMA1) involved with light responsiveness			1
ACE	cis-acting element involved in light responsiveness		1	1						1	1	1				1	2	1
AE-box	part of a module for light response				1		1		1					1	1				1
ARE	cis-acting regulatory element essential for the anaerobic induction		1	4		1	3	1	2	1	4	1	2		5	2		1	3
AT-rich element	binding site of AT-rich DNA binding protein (ATBP-1)													1	1			1
AT-rich sequence	element for maximal elicitor-mediated activation (2copies)													1
AT1-motif	part of a light responsive module							1						1
ATCT-motif	part of a conserved DNA module involved in light responsiveness		1								1	1						1
ATGCAAAT motif	cis-acting regulatory element associated to the TGAGTCA motif												1	1	2				1
AuxRR-core	cis-acting regulatory element involved in auxin responsiveness		1
Box 4	part of a conserved DNA module involved in light responsiveness	1	3								1	1			2	1	2
Box I	light responsive element	1	3		1	3	3	2		1		2	2	6	1	2	1		1
Box II	part of a light responsive element	1										1				1
Box III	protein binding site														1
Box-W1	fungal elicitor responsive element				3	2				1	1	1		1
CAAT-box	common cis-acting element in promoter and enhancer regions	23	26	29	30	25	20	17	20	18	34	31	26	30	42	17	27	30	17
CAT-box	cis-acting regulatory element related to meristem expression	1		1		1		1			1		3			1	1		2
CATT-motif	part of a light responsive element			1	1	2					1	1			1			1
CCAAT-box	MYBHv1 binding site				1	1						2		2	1
CCGTCC-box	cis-acting regulatory element related to meristem specific activation	1										1
CGTCA-motif	cis-acting regulatory element involved in the MeJA-responsiveness				2	1	1	1		2	1	1				1		2	4
CTAG-motif										1
ELI-box3	elicitor-responsive element			1
ERE	ethylene-responsive element				1		1	1						1		1
F-box								1
G-Box	cis-acting regulatory element involved in light responsiveness	1	1	5		1		1			2	1	3	1	1	2	2
G-box	cis-acting regulatory element involved in light responsiveness	2	2	9	2	1	2	4			4	4	3	2	3	7	3
GA-motif	part of a light responsive element	2	2			1		1				1		1	2	1	2	1	1
GAG-motif	part of a light responsive element	3	1	2	1	4	2	3	1		6		5			5			3
GARE-motif	gibberellin-responsive element			3	1	2	2				1		1	4
GATA-motif	part of a light responsive element	2	1	1	2			1	1		1	1	2	1	1	2	1		1
GCC box				1
GCN4_motif	cis-regulatory element involved in endosperm expression		1	2	1				1									1	1
GT1-motif	light responsive element	1	1		1	1	1			1	1	2				2	2	1
HD-Zip 3	protein binding site		1														1
HSE	cis-acting element involved in heat stress responsiveness	1	1				3	5	1	1		1	4		1	1		1	1
I-box	part of a light responsive element	2	1	1	2	1	1	1	1	1	3	1		2	3	2	2	3	3
LAMP-element	part of a light responsive element		2					2											2
L-box	part of a light responsive element					1
LTR	cis-acting element involved in low-temperature responsiveness			1	1		2							1			1		1
MBS	MYB binding site involved in drought-inducibility	3		1	2	2	1	2	2	1	1	3	2	3	1		1		4
MBSI	MYB binding site involved in flavonoid biosynthetic genes regulation						1
MNF1	light responsive element	1		1	1		1	1	1	1						1	1
MRE	MYB binding site involved in light responsiveness				1		1				1		1		1				1
O2-site	cis-acting regulatory element involved in zein metabolism regulation	1	1					1				2						1	1
P-box	gibberellin-responsive element			1				1	1	1		1					2		2
SARE	cis-acting element involved in salicylic acid responsiveness																	1
Skn-1_motif	cis-acting regulatory element required for endosperm expression	3	2	2	7	1	4	1		3	3	3	3	1	3	2	1	5	3
Sp1	light responsive element	6	7	5	6	4	3	9	9	12	2		7	1		6	2	3	14
TATA-box	core promoter element around -30 of transcription start	36	36	19	44	9	23	77	15	37	38	23	26	68	108	17	39	50	14
TATC-box	cis-acting element involved in gibberellin-responsiveness			1		1
TATCCAT/C-motif												1			2
TC-rich repeats	cis-acting element involved in defense and stress responsiveness		1	2			1	2	1	1		2	2	1				1	1
TCA-element	cis-acting element involved in salicylic acid responsiveness	1		5	1	1			2	2	2	3	1	3	1	4		3	3
TCCACCT-motif					2					1
TCCC-motif	part of a light responsive element		1	1	1	1				1			2			3		2
TCT-motif	part of a light responsive element				1	1		1	1		1	1		1			1		1
TGA-element	auxin-responsive element	3		1				1									1	1
TGACG-motif	cis-acting regulatory element involved in the MeJA-responsiveness				2	1	1	1		2	1	1				1		2	4
TGG-motif	part of a light responsive element			1
Unnamed__1		2	1	3	4	3	1	2	1	1	1	1	1	1		4	2	1
Unnamed__2																			1
Unnamed__3		2	1	3	4	3	1	2	1	1	1	1	1	1		3	2	1
Unnamed__4		16	20	15	15	18	11	26	11	14	10	3	10	4	2	18	7	10	27
Unnamed__5																1
Unnamed__6					1		1				1						1
Unnamed__8											1				1
Unnamed__9											1
Unnamed__10											1
Unnamed__11						1	1
Unnamed__12											1
Unnamed__13				1					1							1
Unnamed__14											1
Unnamed__15								1
Unnamed__17																1
W box					3	2				1	1	1		1
WUN-motif	wound-responsive element							1					1
as-2-box	involved in shoot-specific expression and light responsiveness							1	1			1	1		1			2	1
box S															1				1
box II	part of a light responsive element															1
chs-CMA1a	part of a light responsive element									1
chs-CMA2a	part of a light responsive element																1
chs-CMA2b	part of a light responsive element	1											1
chs-Unit 1 m1	part of a light responsive element	1
circadian	cis-acting regulatory element involved in circadian control			1		3		1				2			1		1	3	3
dOCT	cis-acting regulatory element related to meristem specific activation						1
motif I	cis-acting regulatory element root specific			1
rbcS-CMA7a	part of a light responsive element											1		1
