# Supplementary material for: Genome-wide identification and transcript analysis of TCP transcription factors in grapevine
Source: BMC Genomics. 2019 Oct 29;20:786. doi: 10.1186/s12864-019-6159-2 (PMC6819353; doi:10.1186/s12864-019-6159-2)
Supplement: Supplementary file 5 — Additional file 5: Table S4. Tissue-specific expression patterns of VvTCP genes in grapevine. [file 12864_2019_6159_MOESM5_ESM.xls]

## Sheet: Sheet1
Table S3 Tissue-specific expression patterns of VvTCP genes in grapevine
!Sample_title	Root	Stamen	Carpel	Petal	Pollen	Inflorescence-Y	Inflorescence-WD	Flower-FB	Flower-F	Leaf-Y	Leaf-FS	Leaf-S	BerryPericarp-FS	BerryPericarp-PFS	BerryPericarp-V	BerryPericarp-MR	BerryPericarp-R	BerrySkin-PFS	BerrySkin-V	BerrySkin-MR	BerrySkin-R	BerryFlesh-PFS	BerryFlesh-V	BerryFlesh-MR	BerryFlesh-R	Seed-FS	Seed-PFS	Seed-V	Seed-MR	Seedling	Bud-S	Bud-B	Bud-AB	Bud-L	Bud-W	Rachis-FS	Rachis-PFS	Rachis-V	Rachis-MR	Rachis-R	Stem-G	Stem-W
VvTCP1	101.101	95.8283	95.2308	122.047	171.676	141.067	106.707	85.0708	213.73	142.436	115.039	1163.83	70.0358	588.571	164.321	569.765	276.875	104.868	160.54	131.473	236.265	120.112	162.249	111.736	342.532	97.8608	95.7008	107.435	108.952	200.742	348.837	572.841	655.717	513.317	312.034	205.017	72.6283	82.8708	85.7933	76.9208	190.547	149.244
VvTCP2	203.864	884.959	1831.95	2469.32	532.149	7022.99	6103.37	1975.9	1881.87	3385.42	2177.48	1596.21	5759.51	3670.89	1751.82	815.891	1424.55	5209.3	2465.2	1889.64	2607.77	3986.63	958.884	759.885	1046.86	1092.88	221.474	362.984	192.364	5466.46	1370.92	4612.29	2857.88	832.574	2773.07	2077.1	2280.62	1083.71	1845.83	1954	4944.36	4458.18
VvTCP3	1862.91	3135.66	2638.2	1432.8	5845.75	1428.94	1931.58	5623.61	3493.34	2849.53	2926.73	2427.9	3458.93	1823.68	1398.33	701.709	2503.2	1748.56	1364.13	2128.62	1989.14	1949.91	867.632	1320.04	1616.76	4262.27	1846.59	1523.3	1947.14	2152.21	2565.78	3026.75	2366.21	932.168	1214.6	1558.91	1521.12	1360.9	2539.53	3160.02	1631.66	7704.67
VvTCP4	807.994	1289.5	1495.1	330.003	349.06	940.68	1140.56	1224.77	920.961	325.158	531.017	984.433	1321.06	2144.45	1928.08	2411	3119.74	975.047	1467.07	1902.36	2364.54	1189.1	2152.52	2830.75	2645.65	2544.35	2470.64	3204.7	3621.4	501.961	1876.03	1196.12	755.299	511.056	3218.33	307.071	423.017	1355.27	1067.26	1119.39	199.128	2808.22
VvTCP5	151.3	217.504	490.88	210.99	130.116	674.419	491.918	210.837	311.848	273.175	436.138	1120.7	223.179	493.22	229.627	1060.62	647.387	143.892	187.882	304.768	393.746	146.632	258.692	274.072	279.693	214.263	235.468	143.262	134.395	218.406	583.507	626.101	1723.4	190.497	606.403	161.761	161.588	131.273	210.933	157.329	455.887	136.537
VvTCP6	2564.81	6422.1	5515.65	12994.1	1228.43	11253	5750.24	13993.8	8439.01	20997.6	14062.4	3426.19	15976	6721.22	2878.01	1275.6	2872.03	10749	2391.58	3399.33	2175.92	9656.76	2451.8	3110.85	1521.02	16466.3	3019.98	1561.25	1504.7	7096.57	5686.91	14197.3	11375.8	2933.19	893.853	2996.61	3424.34	2062.45	2240.88	2098.57	1451.25	6023.8
VvTCP7	806.004	367.792	1107.54	945.519	390.247	2849.98	1814.07	985.886	651.484	1303.64	1476.29	683.628	3404.77	3870.46	2168.47	1432.77	1654.11	1435.91	1246.21	1034.28	784.087	1745.71	1119.27	888.148	341.814	2223.5	1125.2	508.269	472.041	1163.08	839.783	1633.35	1852.66	1509.33	838.64	2205.64	1855.16	1001.91	1299.9	975.96	1228.4	691.542
VvTCP8	639.999	289.232	1114.69	2195.56	317.888	5926.33	2560.56	666.76	680.268	7399.23	4321.39	1179.73	5099.27	2649.78	896.796	892.351	820.282	1627.16	335.927	239.387	832.203	3184.07	454.661	457.643	450.317	2520.56	710.302	342.701	285.7	2019.94	712.784	4031.59	2783.11	794.719	763.537	1018.43	1133.24	407.683	833.104	406.423	256.35	196.591
VvTCP9	2469.05	1498.04	2632.07	2098.96	452.42	7206.13	3631.93	2393.96	1708.45	4042.57	2190.57	1031.64	6104.06	6265.57	3398.14	1714.46	1629.12	4141.3	1802.42	1538.7	1077.1	6539.04	1928.07	1973.95	762.084	5035.32	2247.72	1986.91	1099.42	2834.45	1813.53	5067.42	2774.04	1728.45	834.327	5223.69	3890.83	2418.26	1859.8	1518.13	5179.6	2524.79
VvTCP10	114.198	92.4989	185.907	243.437	145.82	2600.77	1045.72	675.203	565.643	291.784	312.87	482.433	149.846	499.608	244.484	1796.09	458.119	187.038	182.398	221.088	322.652	100.996	111.481	125.417	199.836	146.331	130.66	157.524	119.471	158.953	951.361	1443.08	1875.17	689.967	396.07	506.184	673.288	169.371	318.494	251.123	1773.99	342.7
VvTCP11	71.1725	414.134	1604.49	6629.94	235.271	4306.97	4677.53	2526.57	2109.18	1916.01	1742.59	183.841	3162	1713.31	1020.68	265.822	268.951	1240.57	464.722	258.042	131.553	1487.05	613.803	267.636	162.062	315.61	96.6567	83.8892	59.2217	656.399	1042.61	867.475	1563.46	1350.75	405.737	2127.53	1597.15	891.01	1841.45	1057.2	90.8642	94.0583
VvTCP12	3550.68	1339.32	2492.94	3183.58	1936.98	3122.21	3762.59	4315.65	3121.39	4147.77	6448.17	2549.16	3830.97	5341.23	5027.6	3118.46	5665.12	5612.72	5377.03	6833.94	4269.69	3348.32	4955.64	5056.65	3101.01	4378.8	2372.06	3073.64	3410.44	3164.93	8577.28	3301.43	1570.32	3820.41	6683.63	4954.19	6478.73	5779.73	10659.9	9166.77	3357.21	12629
VvTCP13	751.701	3815.47	1858.98	1701.4	2150.96	1779.04	1457.04	3744.55	2469.92	1851.95	1083.15	1131.64	1424.68	1919.54	3515.53	2519.62	2739.92	623.358	1640.48	3532.83	1528.71	781.237	2026.38	2829.82	771.165	1371.49	1539.9	2367.64	1298.12	974.449	2469.41	1100.98	1083.54	965.592	697.973	1741.56	1150.82	3504.84	1296.86	855.648	1091.81	2685.38
VvTCP14	270.659	122.607	89.5067	91.6908	668.873	73.1642	177.969	135.056	224.805	130.496	262.277	1907.61	101.042	276.058	243.986	462.154	915.539	312.405	227.573	153.396	587.722	134.935	194.132	171.952	386.336	121.164	515.102	184.737	179.944	190.575	82.4058	77.08	360.775	73.585	590.666	127.387	119.327	114.604	115.112	90.2908	147.695	207.424
VvTCP15	83.605	83.8325	104.378	71.6442	91.2842	348.958	89.4183	69.2158	89.94	74.3067	97.6442	395.458	212.828	230.224	89.2092	216.531	252.409	196.748	148.364	99.255	329.582	84.7233	83.2033	69.8458	193.841	236.756	218.714	173.358	126.633	126.936	3399.9	2409.09	630.579	6487.94	648.346	412.209	292.02	86.4175	91.9242	80.5208	481.753	80.7533
VvTCP16	1434.31	364.227	1465.9	366.877	344.412	5460.66	3223.2	1062.2	745.896	2166.08	1383.49	3456.33	3037.83	2336.19	516.764	1534.16	963.511	2626.83	348.366	207.846	699.033	1537.88	280.827	259.728	827.474	1136.3	424.746	180.483	146.229	5601.86	1098.53	3042.67	3317.31	618.365	1917.45	1705.37	2192.44	628.918	661.211	798.47	3672.74	4493.26
VvTCP17	979.752	399.52	1304.1	482.354	353.603	2500.94	1582.36	1083.4	805.426	338.741	790.528	1954.88	1395.8	6583.95	9017.77	3934.27	7105.62	2078.25	7166.42	6309.47	3221.1	4268.88	6126.68	5150.75	2402.3	2510.98	2508.02	614.619	453.769	1693.1	1693.78	1851.67	1396.6	955.042	1023.28	4426.36	3904.43	1543.19	3594.05	3013.51	698.275	2293.35
VvTCP18	3408.77	2925.41	3475.47	5109.07	1742.23	15405.7	9212.29	4711.58	3561.67	26664.2	23563.6	5388.27	5988.22	2111.33	1222.23	3096.94	2422.26	1364.16	799.071	912.301	1425.11	1524.09	708.215	1093.1	1236.76	15103.2	10503	6529.93	6221.25	13152.3	7153.01	22774.9	19959.5	2469.08	2434.59	1604.73	1583.95	765.54	941.659	740.928	1892.11	1743.09
