# Supplementary material for: Genome-wide identification and transcript analysis of TCP transcription factors in grapevine
Source: BMC Genomics. 2019 Oct 29;20:786. doi: 10.1186/s12864-019-6159-2 (PMC6819353; doi:10.1186/s12864-019-6159-2)
Supplement: Supplementary file 6 — Additional file 6: Table S5. Expression profiles of the grapevine VvTCP genes during three fruit developmental stages. [file 12864_2019_6159_MOESM6_ESM.xlsx]

## Sheet: Sheet1
Table S4 Expression profiles of the grapevine VvTCP genes during three fruit developmental stages
#Gene	Accession number	read_A2(Green)	RPKM_A2(Green)	read_A3(Veraison)	RPKM_A3(Veraison)	read_A4(Ripe)	RPKM_A4(Ripe)	log2(Fold_change) A3/A2	log2(Fold_change) A4/A2	log2(Fold_change) A4/A3
VvTCP1	VIT_01s0011g0292.t01	0.5	0.0204738	0.5	0.0174271	0.5	0.0183624	-0.232445	-0.157024	0.0754212
VvTCP2	VIT_01s0026g0220.t01	240	10.6001	72	2.70681	59	2.33712	-1.96941	-2.18127	-0.211861
VvTCP3	VIT_02s0025g0459.t01	179	6.79797	68	2.19817	29	0.987768	-1.6288	-2.78286	-1.15406
VvTCP4	VIT_08s0040g0160.t01	450	17.1381	357	11.573	397	13.5604	-0.566446	-0.33781	0.228636
VvTCP5	VIT_10s0003g0087.t01	0.5	0.0234674	0.5	0.0199752	0.5	0.0210473	-0.232445	-0.157024	0.0754212
VvTCP6	VIT_10s0003g0391.t01	268	7.07426	73	1.6402	120	2.84092	-2.10871	-1.31622	0.792487
VvTCP7	VIT_10s0042g0017.t01	2823	82.9639	1796	44.9274	1562	41.1709	-0.884887	-1.01086	-0.125972
VvTCP8	VIT_12s0028g0252.t01	125	3.9352	19	0.509141	31	0.875286	-2.9503	-2.16861	0.78169
VvTCP9	VIT_12s0035g0069.t01	190	5.38713	87	2.09967	77	1.95806	-1.35936	-1.46009	-0.100736
VvTCP10	VIT_14s0083g0015.t01	0.5	0.0203502	0.5	0.0173219	0.5	0.0182515	-0.232445	-0.157024	0.0754212
VvTCP11	VIT_14s0068g0033.t01	273	9.88077	31	0.95503	21	0.681677	-3.37101	-3.85746	-0.486458
VvTCP12	VIT_14s0068g0169.t01	927	33.8007	717	22.2532	335	10.9552	-0.603041	-1.62543	-1.02239
VvTCP13	VIT_15s0048g0115.t01	136	5.79321	180	6.5265	418	15.9694	0.171945	1.46287	1.29093
VvTCP14	VIT_16s0022g0248.t01	0.5	0.0428	0.5	0.036431	0.5	0.0383862	-0.232445	-0.157024	0.0754212
VvTCP15	VIT_17s0000g0418.t01	4	0.195924	0.5	0.0208461	0.5	0.0219648	-3.23245	-3.15702	0.0754212
VvTCP16	VIT_17s0000g0602.t01	80	3.22922	4	0.137434	0.5	0.0181013	-4.55437	-7.47895	-2.92458
VvTCP17	VIT_18s0117g0030.t01	943	41.2108	1376	51.1852	677	26.535	0.312706	-0.635126	-0.947832
VvTCP18	VIT_19s0014g0168.t01	169	5.20493	10	0.262153	28	0.773423	-4.3114	-2.75055	1.56085
