# Supplementary material for: Genome-wide identification and transcript analysis of TCP transcription factors in grapevine
Source: BMC Genomics. 2019 Oct 29;20:786. doi: 10.1186/s12864-019-6159-2 (PMC6819353; doi:10.1186/s12864-019-6159-2)
Supplement: Supplementary file 7 — Additional file 7: Table S6. Expression profiles of the grapevine VvTCP genes in response to abiotic stress. [file 12864_2019_6159_MOESM7_ESM.xlsx]

## Sheet: Sheet1
Table S6 Expression profiles of the grapevine VvTCP genes in response to abiotic stress
Gene Name	Gene ID	CK-Read	CK-RPKM	Cu-Read	Cu-RPKM	Salt-Read	Salt-RPKM	Water-Read	Water-RPKM	CK-Read	CK-RPKM	Drought-Read	Drought-RPKM		Cu log2	Salt log2	Water log2	Drought log2
VvTCP1	VIT_01s0011g0292.t01	0.5	0.0345155	0.5	0.0256371	0.5	0.023024	0.5	0.0235678						-0.429013	-0.584107	-0.550432
VvTCP2	VIT_01s0026g0220.t01	227	16.9021	345	19.0804	309	15.3476	43	2.18618	446	19.3282	219	4.19128		0.174891	-0.139192	-2.95072	-2.20524
VvTCP3	VIT_02s0025g0459.t01	179	11.4603	211	10.0341	111	4.74058	278	12.1532	346	12.8932	1240	20.4057		-0.19173	-1.27351	0.0846938	0.662367
VvTCP4	VIT_08s0040g0160.t01	33	2.11876	83	3.95821	116	4.96811	249	10.9162	49	1.83107	195	3.21803		0.901632	1.22948	2.36518	0.813492
VvTCP5	VIT_10s0003g0087.t01	0.5	0.0395622	12	0.705254	3	0.158343	0.5	0.0270137	0	0.001	35	0.711814		4.15595	2.00086	-0.550432	9.47536
VvTCP6	VIT_10s0003g0391.t01	1232	54.8243	916	30.2769	1223	36.304	1638	49.7714	2277	58.9747	2724	31.1571		-0.856596	-0.594685	-0.139498	-0.920536
VvTCP7	VIT_10s0042g0017.t01	1535	76.0506	1238	45.5585	2003	66.1975	681	23.038	2538	73.1858	719	9.15611		-0.739241	-0.200183	-1.72294	-2.99876
VvTCP8	VIT_12s0028g0252.t01	436	23.1398	222	8.75145	425	15.0462	93	3.37023	738	22.7966	674	9.19434		-1.40278	-0.620972	-2.77946	-1.31
VvTCP9	VIT_12s0035g0069.t01	296	14.1485	164	5.82261	278	8.86403	189	6.16858	541	15.0507	556	6.83097		-1.28091	-0.674619	-1.19764	-1.13967
VvTCP10	VIT_14s0083g0015.t01	0.5	0.0343071	0.5	0.0254823	0.5	0.022885	0.5	0.0234255	0	0.001	2	0.0352722		-0.429013	-0.584107	-0.550432	5.14046
VvTCP11	VIT_14s0068g0033.t01	46	2.80674	41	1.85816	82	3.33752	10	0.416627	50	1.77564	668	10.4763		-0.595023	0.249883	-2.75207	2.56072
VvTCP12	VIT_14s0068g0169.t01	434	26.6779	308	14.0626	381	15.6226	397	16.6631	813	29.0867	2952	46.6408		-0.923778	-0.772011	-0.678988	0.681237
VvTCP13	VIT_15s0048g0115.t01	95	6.82213	32	1.70687	76	3.64063	753	36.9229	170	7.10537	102	1.88272		-1.99887	-0.906035	2.43622	-1.91609
VvTCP14	VIT_16s0022g0248.t01	0.5	0.0721539	0.5	0.0535937	0.5	0.0481311	0.5	0.0492678						-0.429013	-0.584107	-0.550432
VvTCP15	VIT_17s0000g0418.t01	0.5	0.041287	0.5	0.0306667	0.5	0.027541	0.5	0.0281914						-0.429013	-0.584107	-0.550432
VvTCP16	VIT_17s0000g0602.t01	209	14.2223	225	11.3726	289	13.1186	38	1.76568	399	15.8029	282	4.93243		-0.322591	-0.11654	-3.00986	-1.67982
VvTCP17	VIT_18s0117g0030.t01	12	0.986408	68	4.15182	3	0.164499	38	2.13286	24	1.14823	0	0.001		2.07349	-2.58411	1.11253	-10.1652
VvTCP18	VIT_19s0014g0168.t01	1555	80.7374	1392	53.6831	1628	56.3852	1054	37.367	2650	80.0813	3283	43.813		-0.588769	-0.517921	-1.11147	-0.870106
